# Supplementary material for: Sensitivity of Cutaneous T-Cell Lymphoma Cells to the Mcl-1 Inhibitor S63845 Correlates with the Lack of Bcl-w Expression
Source: Int J Mol Sci. 2022 Oct 18;23(20):12471. doi: 10.3390/ijms232012471 (PMC9604298; doi:10.3390/ijms232012471)
Supplement: Supplementary file 1 [file ijms-23-12471-s001.zip]

Archive with 5 entries (5 files):
- CTCL S63 - Figure S1 (dose response - viability) - 02.pptx
- CTCL S63 - Figure S2 (dose response - apoptosis) - 02.pptx
- CTCL S63 - Figure S3 (Combinations) - 03.pptx
- CTCL S63 - Figure S4 (Synergy) - 03.pptx
- CTCL S63 - Figure S5 (PBMCs) - 02.pptx
